# Supplementary material for: Maternal gut microbes shape the early-life assembly of gut microbiota in passerine chicks via nests
Source: Microbiome. 2020 Sep 11;8:129. doi: 10.1186/s40168-020-00896-9 (PMC7488855; doi:10.1186/s40168-020-00896-9)
Supplement: Supplementary file 3 — Additional file 2: Table S1. Metadata for each library in this study. [file 40168_2020_896_MOESM2_ESM.xlsx]

## Sheet: Table S1
Sample ID	Community	Sample Type	Rearing Group	Age (dph)	Sex	Cage #	Hatchling weight (g)	Reads	Sobs	Chao	Shannon
F1	F	Feed / F	-	-	-	-	-	39711	290.445	451.029	2.80992
F2	F	Feed / F	-	-	-	-	-	22231	320.249	468.934	2.97542
F3	F	Feed / F	-	-	-	-	-	9557	455	529.489	3.81464
F4	F	Feed / F	-	-	-	-	-	21571	399.092	577.806	3.73254
F5	F	Feed / F	-	-	-	-	-	15434	450.706	563.594	3.93109
F6	F	Feed / F	-	-	-	-	-	17220	554.071	791.782	4.09778
CH32	cH_3	Gut: Chicks / cH3	H	3	n.d.	Egg incubator	3.6	131387	15.434	34.054	0.025557
CH33	cH_3	Gut: Chicks / cH3	H	3	n.d.	Egg incubator	3.7	107268	136.705	224.832	0.666009
CH34	cH_3	Gut: Chicks / cH3	H	3	n.d.	Egg incubator	3.5	117192	18.417	41.989	0.032024
CH35	cH_3	Gut: Chicks / cH3	H	3	n.d.	Egg incubator	3.3	117832	8.389	14.8105	0.013782
CH36	cH_3	Gut: Chicks / cH3	H	3	n.d.	Egg incubator	3.4	141141	14.397	30.0242	0.021662
CH71	cH_7	Gut: Chicks / cH7	H	7	n.d.	Egg incubator	4.3	121621	47.281	83.2891	0.19942
CH72	cH_7	Gut: Chicks / cH7	H	7	n.d.	Egg incubator	4.5	95131	99.879	140.147	0.6341
CH73	cH_7	Gut: Chicks / cH7	H	7	n.d.	Egg incubator	4.3	73921	42.167	78.987	0.08625
CH74	cH_7	Gut: Chicks / cH7	H	7	n.d.	Egg incubator	4.2	149280	21.553	50.9117	0.031612
CH75	cH_7	Gut: Chicks / cH7	H	7	n.d.	Egg incubator	4.5	20212	331.462	373.655	3.00027
NS3	SF_N	Nest / N	SF	-	-	SF-C2	-	118049	30.614	57.8172	0.341754
NS5	SF_N	Nest / N	SF	-	-	SF-C2	-	104736	33.889	63.5231	0.240105
NZ6	ZF_N	Nest / N	ZF	-	-	ZF-C4	-	86946	229.775	407.046	2.04284
NZ7	ZF_N	Nest / N	ZF	-	-	ZF-C5	-	61059	269.092	344.452	3.38004
NZ8	ZF_N	Nest / N	ZF	-	-	ZF-C6	-	125086	337.458	581.692	3.1578
NS10	SF_N	Nest / N	SF	-	-	SF-C1	-	48572	85.601	122.712	1.31363
NS11	SF_N	Nest / N	SF	-	-	SF-C3	-	52856	174.373	238.323	2.7575
NS12	SF_N	Nest / N	SF	-	-	SF-C5	-	94893	218.907	302.52	3.24182
NZ13	ZF_N	Nest / N	ZF	-	-	ZF-C1	-	72730	183.01	282.013	2.7467
NZ14	ZF_N	Nest / N	ZF	-	-	ZF-C2	-	130324	74.399	124.195	1.08301
NZ15	ZF_N	Nest / N	ZF	-	-	ZF-C3	-	56769	117.057	185.73	1.7873
CS31	cSF_3	Gut: Chicks / cF3	SF	3	n.d.	n.d.	1.99	49941	53.428	85.3887	1.54335
CS32	cSF_3	Gut: Chicks / cF3	SF	3	n.d.	n.d.	2.35	19045	84.933	101.119	1.3884
CS33	cSF_3	Gut: Chicks / cF3	SF	3	n.d.	n.d.	2.41	20007	108.997	125.001	2.30562
CS34	cSF_3	Gut: Chicks / cF3	SF	3	n.d.	n.d.	2.48	18377	96.37	113.07	1.8056
CS35	cSF_3	Gut: Chicks / cF3	SF	3	n.d.	n.d.	1.8	67554	50.905	65.9584	1.2871
CS36	cSF_3	Gut: Chicks / cF3	SF	3	n.d.	n.d.	1.2	90724	324.734	410.259	2.30931
CS61	cSF_6	Gut: Chicks / cF6	SF	6	n.d.	n.d.	4.63	80078	48.05	85.8115	0.952768
CS62	cSF_6	Gut: Chicks / cF6	SF	6	n.d.	n.d.	4.3	81397	65.369	111.26	1.74805
CS63	cSF_6	Gut: Chicks / cF6	SF	6	n.d.	n.d.	4.63	15404	78.306	96.5663	1.4561
CS71	cSF_7	Gut: Chicks / cF7	SF	7	n.d.	n.d.	5.3	30213	78.385	94.3589	2.11002
CS72	cSF_7	Gut: Chicks / cF7	SF	7	n.d.	n.d.	3.8	43190	67.833	101.403	1.22059
CS73	cSF_7	Gut: Chicks / cF7	SF	7	n.d.	n.d.	4.94	67803	36.888	61.5457	0.700582
CS74	cSF_7	Gut: Chicks / cF7	SF	7	n.d.	n.d.	6.58	56854	56.409	89.3892	0.875008
CS75	cSF_7	Gut: Chicks / cF7	SF	7	n.d.	n.d.	4.71	70924	72.478	120.191	1.6157
CS76	cSF_7	Gut: Chicks / cF7	SF	7	n.d.	n.d.	4.08	95732	30.741	60.222	0.48029
CS11	cSF_10	Gut: Chicks / cF10	SF	10	n.d.	n.d.	9.65	75245	68.518	136.598	0.734964
CS12	cSF_10	Gut: Chicks / cF10	SF	10	n.d.	n.d.	8.54	94682	26.474	48.7604	0.682203
CS13	cSF_10	Gut: Chicks / cF10	SF	10	n.d.	n.d.	8.24	72150	39.999	70.3874	0.588388
CS14	cSF_10	Gut: Chicks / cF10	SF	10	n.d.	n.d.	8.48	77796	37.945	61.9842	0.674935
CS15	cSF_10	Gut: Chicks / cF10	SF	10	n.d.	n.d.	8.88	53323	48.045	79.1398	1.01239
CS16	cSF_10	Gut: Chicks / cF10	SF	10	n.d.	n.d.	8.08	23340	70.439	127.526	1.42844
ASG1	aSF_G	Gut: Adults / aFG	SF	A	Female	SF-C1	-	95429	26.028	44.4763	0.632732
ASG2	aSF_G	Gut: Adults / aFG	SF	A	Male	SF-C2	-	39761	41.602	65.607	1.07372
ASG3	aSF_G	Gut: Adults / aFG	SF	A	Female	SF-C2	-	53521	41.432	55.523	0.708116
ASO1	aSF_O	Oral / aFO	SF	A	Female	SF-C1	-	87404	60.884	79.6455	2.02601
ASO2	aSF_O	Oral / aFO	SF	A	Male	SF-C2	-	111908	46.423	58.8753	1.49586
ASO3	aSF_O	Oral / aFO	SF	A	Female	SF-C2	-	77726	52.814	67.6209	1.44378
CZ31	cZF_3	Gut: Chicks / cF3	ZF	3	n.d.	ZF-C2	n.d.	43245	90.139	114.084	1.36768
CZ32	cZF_3	Gut: Chicks / cF3	ZF	3	n.d.	ZF-C6	1.89	63145	60.805	78.0597	0.80392
CZ33	cZF_3	Gut: Chicks / cF3	ZF	3	n.d.	ZF-C6	1.85	66715	62.2	85.9298	2.25481
CZ61	cZF_6	Gut: Chicks / cF6	ZF	6	n.d.	ZF-C1	5.4	67235	81.664	125.145	0.735598
CZ62	cZF_6	Gut: Chicks / cF6	ZF	6	n.d.	ZF-C2	5	69640	114.474	176.027	0.47033
CZ63	cZF_6	Gut: Chicks / cF6	ZF	6	n.d.	ZF-C1	5.4	18946	187.033	202.65	2.56909
CZ71	cZF_7	Gut: Chicks / cF7	ZF	7	n.d.	ZF-C1	8.6	19875	150.427	167.501	2.23746
CZ72	cZF_7	Gut: Chicks / cF7	ZF	7	n.d.	ZF-C2	6.1	10800	95.645	107.05	1.31986
CZ73	cZF_7	Gut: Chicks / cF7	ZF	7	n.d.	ZF-C1	7.4	74547	42.931	70.3206	1.19693
CZ74	cZF_7	Gut: Chicks / cF7	ZF	7	n.d.	ZF-C1	5.3	87093	49.665	79.2538	0.189309
CZ75	cZF_7	Gut: Chicks / cF7	ZF	7	n.d.	ZF-C6	5.35	31732	76.276	107.105	1.46157
CZ76	cZF_7	Gut: Chicks / cF7	ZF	7	n.d.	ZF-C6	5.27	73606	57.725	89.9204	1.12251
CZ11	cZF_10	Gut: Chicks / cF10	ZF	10	n.d.	ZF-C6	8.21	36640	72.381	108.575	1.24441
CZ12	cZF_10	Gut: Chicks / cF10	ZF	10	n.d.	ZF-C6	10.95	15847	167.396	185.561	2.34079
CZ13	cZF_10	Gut: Chicks / cF10	ZF	10	n.d.	ZF-C6	8.68	56894	131.573	208.364	1.50188
AZG1	aZF_G	Gut: Adults / aFG	ZF	A	Male	ZF-C1	-	94310	55.079	78.2982	1.1327
AZG2	aZF_G	Gut: Adults / aFG	ZF	A	Female	ZF-C1	-	41259	50.249	81.8258	0.166706
AZG3	aZF_G	Gut: Adults / aFG	ZF	A	Male	ZF-C2	-	114771	21.162	39.2504	0.044298
AZG4	aZF_G	Gut: Adults / aFG	ZF	A	Female	ZF-C2	-	78325	39.261	68.5078	0.220088
AZG5	aZF_G	Gut: Adults / aFG	ZF	A	Male	ZF-C3	-	32069	71.629	103.499	0.371599
AZG6	aZF_G	Gut: Adults / aFG	ZF	A	Female	ZF-C3	-	32353	54.605	72.5771	0.289298
AZG7	aZF_G	Gut: Adults / aFG	ZF	A	Male	ZF-C4	-	102037	33.897	53.5969	0.19445
AZG8	aZF_G	Gut: Adults / aFG	ZF	A	Female	ZF-C4	-	17933	81.615	92.0222	0.826163
AZG9	aZF_G	Gut: Adults / aFG	ZF	A	Male	ZF-C5	-	125308	22.724	44.5331	0.070472
AZG10	aZF_G	Gut: Adults / aFG	ZF	A	Female	ZF-C5	-	55559	31.958	63.5454	0.320261
AZG11	aZF_G	Gut: Adults / aFG	ZF	A	Male	ZF-C6	-	128596	19.158	30.7726	0.558639
AZG12	aZF_G	Gut: Adults / aFG	ZF	A	Female	ZF-C6	-	126756	24.896	44.4853	0.761648
AZO1	aZF_O	Oral / aFO	ZF	A	Male	ZF-C1	-	97729	46.086	53.4592	0.940789
AZO4	aZF_O	Oral / aFO	ZF	A	Female	ZF-C2	-	110414	32.999	44.965	0.715641
AZO11	aZF_O	Oral / aFO	ZF	A	Male	ZF-C6	-	131807	33.792	49.386	1.36626
AZO12	aZF_O	Oral / aFO	ZF	A	Female	ZF-C6	-	127969	47.106	65.2106	1.41851
AZC1	aZF_C	Crop / aFC	ZF	A	Male	ZF-C1	-	117295	41.784	63.0896	0.523535
AZC4	aZF_C	Crop / aFC	ZF	A	Female	ZF-C2	-	122496	34.782	56.2298	0.873065
AZC5	aZF_C	Crop / aFC	ZF	A	Male	ZF-C3	-	50730	142.582	164.187	1.59544
